# Supplementary material for: Prediabetes and type 2 diabetes but not obesity are associated with alterations in bile acid related gut microbe-microbe and gut microbe-host community metabolism
Source: Gut Microbes. 2025 Mar 5;17(1):2474143. doi: 10.1080/19490976.2025.2474143 (PMC11901388; doi:10.1080/19490976.2025.2474143)
Supplement: Supp_BA_paper_rev2.xlsx [file KGMI_A_2474143_SM4701.xlsx]

## Sheet: S1 cohort characteristics
Supplement S1
Table S1_A: Characteristics of the study population
Data are expressed as medians and interquartile ranges or percentage in parenthesis. Abbreviations: BMI = Body mass index, conc = Serum concentration in µM; Bile acids: cholic acid (CA), chenodeoxycholic acid (CDCA), deoxycholic acid (DCA),glycocholate (GCA), glycochenodeoxycholate (GCDCA), glycodeoxycholate (GDCA),taurocholate (TCA), taurochenodeoxycholate (TCDCA), taurodeoxycholate (TDCA).
	Variable	Value
	Age [years]	53 (46-61)
	Female	338 (68.7%)
	Male	154 (31.3%)
	Height [cm]	171 (165-178)
	Weight [kg]	92.47 (65.44-120.89)
	BMI [kg]	31.70 (22.25-41.89)
	HOMA	2.98 (1.51-5.96)
	smoker	86 (17.5%)
	Bile Acid	conc (µM)
	CA	0.13 (0.05-0.38)
	CDCA	0.51 (0.26-0.86)
	DCA	0.30 (0.16-0.53)
	GCA	0.12 (0.07-0.25)
	GCDCA	0.59 (0.29-1.00)
	GDCA	0.27 (0.15-0.49)
	TCA	0.10 (0.05-0.18)
	TCDCA	0.09 (0.05-0.14)
	TDCA	0.05 (0.04-0.09)
	Total BA	2.58 (1.85-3.78)
Table S1_B: Characteristics of the obesity & T2D groups
Data are expressed as medians and interquartile ranges (in parenthesis) or total numbers with percentage. Abbreviations: body-mass-index (BMI), type 1 diabetes mellitus (T1D), type 2 diabetes mellitus (T2D), Homeostasis Model Assessment Index (HOMA-Index), underweight (UW), normal weight (NW).
Table S1_C: Overview of the weights to calculate the BA Score.
Bile acids: cholic acid (CA), chenodeoxycholic acid (CDCA), deoxycholic acid (DCA), glycocholate (GCA), glycochenodeoxycholate (GCDCA), glycodeoxycholate (GDCA), taurocholate (TCA), taurochenodeoxycholate (TCDCA), taurodeoxycholate (TDCA).
	BWS =
		DCA	*	0.9116352	+
		GCDCA	*	0.3299694	+
		GCA	* -	0.4527872	+
		GDCA	*	0.1008001

## Sheet: S2 Imputation
Figure S2:A	Correlations of non-imputed bile acids and BMI, age, gender and T2D status
Figure S2:B	Distribution of Differences between imputed and raw BA values
Table S2: 1: Imputation assessment	Spalte1
Mean of differences	-0.0001053
Median of differences	0.01
SD of differences	0.85
Relative SD of differences
CDCA	1.08077
CA	2.90574
DCA	2.00612
GCDCA	1.0014
GCA	3.85877
GDCA	2.31458
TCDCA	6.44761
TCA	5.03006
TDCA	10.0206
Table S2:2 Comparision of regression models using imputed and non-imputed BA values as dependent variable
Model	Term	Beta (imputed)	p (imputed)	Beta (non-imputed)	p (non-imputed)
Glycine to Taurine ratio ~ sex + age+ obesity groups
	sex	-0.69	0.02	-0.19	ns
	age	0.0005	ns	0.93	ns
	OB	-0.33	ns	-0.36	ns
	OB_T2D	1.07	0.00165	2.41	0.02
	UW	0.83	ns	0.89	ns
Total BA ~ sex +age+ obesity groups
	sex	-0.19	0.00454	-0.28	0.02
	age	1e-05	ns	0.01	0.02
	OB	0.15	0.04	0.39	0.04
	OB_T2D	0.26	0.000431	0.42	0.00109
	UW	0.24	ns	0.53	ns
Total BA ~ sex +age+ T2D
	sex	-0.15	0.02	-0.24	0.04
	age	8e-05	ns	0.0007	ns
	PreT2D	0.11	ns	0.3	ns
	T2D	0.23	0.00134	0.39	0.0032
Total BA ~ sex +age+ BMI
	sex	-0.43	0.0079	-1.9	0.02
	age	0.0003	ns	0.07	0.03
	BMI	0.01	ns	0.06	ns
Total BA ~ sex +age+ preT2D (subgroup overweight vs normal weight only)
	sex	-0.12	ns	0.16	ns
	age	5e-05	ns	0.01	0.02
	OB_PreT2D	0.29	0.00118	0.47	0.01
	OB	0.0004	ns	0.19	ns

## Sheet: S3 additional regression models
Figure S3: Comparision of additional regression models with total bile acids as dependent variable:
left: original model as in main section of manuscript
middle: model with both BMI and T2D as independent variables
right: model with interaction term for BMI and T2D
Abbrevations: obese (OB); obese with Type 2 Diabetes (OB_T2D); Type 2 Diabetes (T2D); Aikaikes Information criterion (AIC); Bayes Information Criterion (BIC)

## Sheet: S4 Correlation of BA traits
Table S4-1: Correlation coefficients and p-values for figure 3A:
Trait 1	Trait 2	Spearmans coef	p-value (fdr)
BWS	BMI	0.13	0.00872721
BWS	WHR	0.26	0.0328894
BWS	Glucose	0.24	0.028966
BWS	Insulin	0.29	0.00120237
BWS	HOMA	0.31	0.0431828
BWS	Triglycerides	0.23	0.0345918
BWS	IL-6	0.10	0.0272507
BWS	CRP	0.02	0.0114798
Total BA	WHR	0.25	0.0306903
Total BA	Glucose	0.24	0.0333743
Total BA	Insulin	0.32	0.0197935
Total BA	HOMA	0.34	0.00729013
Total BA	Triglycerides	0.28	0.0427849
Total BA	IL-6	0.14	0.016291
Total BA	CRP	0.06	0.0159695
CDCA	WHR	0.15	0.0446152
CDCA	Glucose	0.14	0.0137887
CDCA	HOMA	0.14	0.00807302
CDCA	IL-6	0.01	0.0267534
CDCA	CRP	0.01	0.00150396
DCA	BMI	0.20	0.0404967
DCA	WHR	0.23	0.0187944
DCA	Glucose	0.20	0.0105361
DCA	Insulin	0.25	0.009391
DCA	HOMA	0.27	0.004628
DCA	Triglycerides	0.21	0.0406833
DCA	CRP	0.04	0.00674572
GCDCA	WHR	0.19	0.0217213
GCDCA	Glucose	0.18	0.0377266
GCDCA	Insulin	0.25	0.00621435
GCDCA	HOMA	0.27	0.0290153
GCDCA	Triglycerides	0.21	0.0159876
GCDCA	IL-6	0.04	0.0196757
GCA	WHR	0.19	0.0295833
GCA	Glucose	0.19	0.0169041
GCA	Insulin	0.27	0.0219552
GCA	HOMA	0.27	0.00467738
GCA	Triglycerides	0.26	0.0145309
GCA	DPP4	0.07	0.044189
GCA	IL-6	0.17	0.0267297
GDCA	WHR	0.17	0.0114578
GDCA	Glucose	0.13	0.0106311
GDCA	Insulin	0.28	0.0130437
GDCA	HOMA	0.27	0.0316385
GDCA	Triglycerides	0.24	0.0301001
GDCA	DPP4	0.08	0.0138562
TCDCA	WHR	0.03	0.0064772
TCDCA	Glucose	0.01	0.0380089
TCDCA	Insulin	0.16	0.0318458
TCDCA	HOMA	0.14	0.0191309
TCDCA	Triglycerides	0.13	0.0443673
TCDCA	IL-6	0.07	0.0108729
TCA	WHR	0.05	0.0443885
TCA	Glucose	0.04	0.0141761
TCA	Insulin	0.16	0.0358156
TCA	HOMA	0.14	0.043568
TCA	Triglycerides	0.09	0.0239494
TCA	DPP4	0.04	0.0319996
TCA	IL-6	0.08	0.0371284
TDCA	Glucose	0.02	0.0384115
TDCA	Insulin	0.21	0.000521472
TDCA	HOMA	0.18	0.0172199
TDCA	Triglycerides	0.17	0.0120116
TDCA	DPP4	0.07	0.0319996
BMI	WHR	0.47	0.00194128
BMI	Glucose	0.52	0.000948339
BMI	Insulin	0.63	0.00193597
BMI	HOMA	0.71	0.000515972
BMI	Triglycerides	0.53	0.00197743
BMI	DPP4	0.20	0.00041428
BMI	CRP	0.25	0.000155374
WHR	Glucose	0.58	0.00180719
WHR	Insulin	0.59	0.00151386
WHR	HOMA	0.63	0.00172265
WHR	Triglycerides	0.54	0.000556429
WHR	DPP4	0.13	0.0010102
WHR	IL-6	0.21	0.000207522
Glucose	Insulin	0.60	0.000561702
Glucose	HOMA	0.71	0.00175232
Glucose	Triglycerides	0.47	0.00012489
Glucose	DPP4	0.21	0.00165263
Glucose	IL-6	0.22	0.00139707
Glucose	CRP	0.18	0.000794606
Insulin	HOMA	0.93	0.00139244
Insulin	Triglycerides	0.59	0.000598672
Insulin	DPP4	0.18	0.00183029
Insulin	CRP	0.23	0.00176222
HOMA	Triglycerides	0.19	0.00137407
HOMA	DPP4	0.2	0.000891547
Triglycerides	Cholesterol	0.07	0.000551955
IL-6	CRP	0.26	0.0120116
Table S4-2: Correlation coefficients and p-values for BAs and T2D:
Correlation T2D and Bile Acid:	Correlation coefficient (spearman)	p-value (fdr)
CA	0.21	0.06
CDCA	0.12	0.07
DCA	0.64	0.000034
GCA	-0.37	0.002
GCDCA	0.52	0.0001
GDCA	0.43	0.002
TCA	0.09	0.3
TCDCA	0.07	0.23
TDCA	-0.01	0.12
